# Supplementary material for: Pericytes Enrich the Basement Membrane and Reduce Neutrophil Transmigration in an In Vitro Model of Peripheral Inflammation at the Blood–Brain Barrier
Source: Biomater Res. 2024 Oct 3;28:0081. doi: 10.34133/bmr.0081 (PMC11447289; doi:10.34133/bmr.0081)
Supplement: Supplementary 1 — Table S1 Figs. S1 to S7 Movie S1 [file bmr.0081.f1.zip]

Archive with 3 entries (3 files):
- BMR_LicenseToPublish Collated.pdf
- CocultureSepsis_Manuscript_Supplement_R4.docx
- VideoS1_Apical_10pgml_BMEC_BPLC_PMN.mov
